# Supplementary material for: Structural and Binding Effects of Chemical Modifications on Thrombin Binding Aptamer (TBA)
Source: Molecules. 2021 Jul 30;26(15):4620. doi: 10.3390/molecules26154620 (PMC8348300; doi:10.3390/molecules26154620)
Supplement: Supplementary file 1 [file molecules-26-04620-s001.zip]

Archive with 1 entries (1 files):
- molecules-1297085-supplementary.pdf
